# Supplementary material for: Pure high-grade papillary urothelial bladder cancer: a luminal-like subgroup with potential for targeted therapy
Source: Cell Oncol (Dordr). 2020 May 22;43(5):807–19. doi: 10.1007/s13402-020-00524-6 (PMC7581583; doi:10.1007/s13402-020-00524-6)
Supplement: Supplementary file 1 — (XLSX 13 kb) [file 13402_2020_524_MOESM1_ESM.xlsx]

## Sheet: ESM_1
Cellular Oncology
Pure high-grade papillary urothelial bladder cancer: a luminal-like subgroup with potential for targeted therapy
Tician Schnitzler, Nadina Ortiz-Brüchle, Ursula Schneider, Isabella Lurje, Karolina Guricova, Alexander Buchner, Gerald Bastian Schulz, Axel Heidenreich, Nadine Therese Gaisa, Ruth Knüchel and Stefan Garczyk
Corresponding author: Stefan Garczyk, PhD, Institute of Pathology, University Hospital RWTH Aachen, Pauwelsstr. 30, 52074 Aachen, Germany, Email: sgarczyk@ukaachen.de
Online Resource 1 Clinico-pathological parameters of the tumor patients included in the IHC cohort
Patient IDa	Sex	Age (years)	Grading biopsy	pT Stage biopsy	Patient diagnosis	Pretreatment	Matched pairs analysisb
1	m	66	HG	pT1 HG, pTa HG	pT1 HG, pTis	no	1
2	m	52	HG	pT1 HG, pTa HG	pT1 HG, pTa HG	no	1
3	f	73	HG	pT1 HG, pT1a HG	pT1 HG, pTis	no	1
4	f	89	HG	pT1 HG, pTa HG	pT1 HG (G2)	no	1
5a	m	73	HG	pT1 HG, pTa HG	pT1 HG, pTis	no	1
5b	m	72	HG	pT1 HG, pTa HG	Bladder: pT1 HG, pTa HG, pTis; prostatic urethra: pTa HG, pTis	no	1
6	m	77	HG	pT1 HG, pTa HG	pT1 HG	no	1
7	m	75	HG	pT1 HG, pTa HG	pT1 G3	no	1
8	m	69	HG	pT1 HG, pTa HG	pT1 G3	no	1
9	m	72	HG	pT1 HG, pTa HG	pT1 G3	no	0
10a	m	77	HG	pT1 HG, pTa HG	pT1 G3	no	1
10b	m	79	HG	pT1 HG, pTa HG	pT1 G3	no	1
11	m	77	HG	pT1 HG, pTa HG	pT1 G3	no	1
12a	m	80	HG	pT1 HG, pTa HG	pT1 G3	no	1
12b	m	81	HG	pT1 HG, pTa HG	Bladder: pT1 G3, pTa G1; renal pelvis: pTx G2 low-grade	no	1
13	m	78	HG	pT1 HG, pTa HG	pT1 G3	no	1
14	m	74	HG	pT1 HG, pTa HG	pT1 G3, pTis	no	1
15	m	82	HG	pT1 HG, pTa HG	pT1 G3	no	1
16	m	83	HG	pT1 HG, pTa HG	pT1 G3	no	1
17a	m	66	HG	pT1 HG, pTa HG	pT1 G3, pTis	no	1
17b	m	66	HG	pT1 HG, pTa HG	pT1 G3	no	1
18a	m	93	HG	pTa HG	pT1a G3, pTa HG	no	0
18b	m	93	HG	pT1 HG, pTa HG	pT1 G3	no	1
19	f	74	HG	pT1 HG, pTa HG	pT1 G3	no	1
20	m	80	HG	pT1 HG, pTa HG	pT1 G3 und pTis	no	1
21a	m	72	HG	pT1 HG, pTa HG	pT1 HG, pTis	BCG, Mitomycin	1
21b	m	72	HG	pT1a HG	pT1 HG, pT1a HG, pTis	BCG, Mitomycin	1
22	m	67	HG	pTa HG	pTa HG, pTis	no	0
23	m	77	HG	pTa HG	pTa HG, pTis	no	0
24	m	73	HG	pTa HG	pTa HG	no	0
25	m	75	HG	pTa HG	pTa HG, pTis	no	0
26	m	79	HG	pTa HG	pTa G3	no	0
27	m	59	HG	pT1a HG, pTa HG	pT1a G3	no	0
28	m	77	HG	pT1a HG, pTa HG	pT1a G3	no	0
29	m	76	HG	pT1a HG, pTa HG	pT1a HG, pTis	no	0
30	m	87	HG	pTa HG	pTa G3, pTis	Mitomycin	0
31	m	80	HG	pTa HG	pTa G3	no	0
32	m	64	HG	pT1a HG, pTa HG	pT1 G3, pTa G3	no	0
33	f	37	HG	pTa HG	pTa HG (G2)	BCG	0
34	m	62	HG	pTa HG (G2)	pTa HG, pT1, pTa LG, pTis	no	0
35	m	79	HG	pTa HG	pTa HG, pTis	no	0
36	m	69	HG	pTa HG	pTa HG	no	0
37	f	76	HG	pT1a HG	pTa HG, pT1a, pTis	no	0
38	m	51	HG	pTa HG	pT1a HG, pTa HG, pTis	Mitomycin	0
39	f	60	HG	pTa HG	pTa G3	BCG, Gemcitabin, Cisplatin	0
40	m	84	HG	pT1a HG, pTa HG	pT1a G3, pTis	Mitomycin	0
41	m	76	HG	pT1 HG, pTa HG	pT1 G3	no	1
42	m	73	HG	pTa HG, pTx G2	pT1 G3, pTa G3	no	0
43	m	53	HG	pT1a HG, pTa HG	pT1a G3	no	0
44	f	52	HG	pTa HG	pTa HG	no	0
45	m	87	HG	pTa HG	pTa HG	no	0
46	f	76	HG G2	pTa HG	pTa HG G2	no	0
47	m	67	HG	pT1 HG	pT1 HG, CIS	no	0
48	m	75	HG	pT1 HG	pT1 G3	no	0
a: 48 individual patients are included in the IHC cohort; for six patients tissue material from different points in time during follow-up/treatment was included (marked by lower case letters "a" and "b" following the patient no)
b: cases used to compare marker expression in exophytic and concomitant stroma-invasive areas are marked by "1"
