# Supplementary material for: Pure high-grade papillary urothelial bladder cancer: a luminal-like subgroup with potential for targeted therapy
Source: Cell Oncol (Dordr). 2020 May 22;43(5):807–19. doi: 10.1007/s13402-020-00524-6 (PMC7581583; doi:10.1007/s13402-020-00524-6)
Supplement: Supplementary file 2 — (XLSX 16 kb) [file 13402_2020_524_MOESM2_ESM.xlsx]

## Sheet: ESM_2
Cellular Oncology
Pure high-grade papillary urothelial bladder cancer: a luminal-like subgroup with potential for targeted therapy
Tician Schnitzler, Nadina Ortiz-Brüchle, Ursula Schneider, Isabella Lurje, Karolina Guricova, Alexander Buchner, Gerald Bastian Schulz, Axel Heidenreich, Nadine Therese Gaisa, Ruth Knüchel and Stefan Garczyk
Corresponding author: Stefan Garczyk, PhD, Institute of Pathology, University Hospital RWTH Aachen, Pauwelsstr. 30, 52074 Aachen, Germany, Email: sgarczyk@ukaachen.de
Online Resource 2 Protein expression and FISH data for all 78 samples included in the IHC cohort
Patient IDa	Sample Nob	KRT20 tumor cell positivity (%)	KRT20 groups (0-50% vs rest)	KRT5/6 tumor cell positivity (%)	KRT5/6 groups (0-50% vs rest)	KRT14 tumor cell positivity (%)	KRT14 groups (0-50% vs rest)	p53 (% of positive tumor cell nuclei and staining intensity)	p53 groups (100% strong + 0% vs rest)	ERBB2 (Dako Scorec)	Polysomy 17d	ERBB2 amplificationd	ESR2 (Remmele Scorec)	ESR2 groups (0-2 vs 3-12)	GATA3 (Remmele Scorec)	GATA3 groups (0-2 vs 3-12)	FGFR3 Scorec	FGFR3 groups (0-2 vs 3)
1	I	95	1	0	0	0	0	30% strong	0	1	0	0	12	1	12	1	0	0
1	II	100	1	0	0	0	0	30% moderate	0	3	1	0	12	1	12	1	0	0
1	III	100	1	0	0	0	0	30% moderate	0	2	0	0	6	1	12	1	1	0
2	I	70	1	0	0	0	0	100% moderate	0	1	0	0	12	1	12	1	0	0
2	II	100	1	0	0	0	0	100% strong	1	1	0	0	12	1	12	1	0	0
3	I	0	0	0	0	0	0	15% moderate	0	1	0	0	12	1	12	1	0	0
4	I	25	0	0	0	0	0	30% weak	0	0	0	0	12	1	8	1	0	0
4	II	58	1	0	0	1	0	50% weak	0	1	NA	NA	7	1	7	1	1	0
4	III	60	1	0	0	1	0	2% weak	0	0	0	0	9	1	4	1	2	0
4	IV	87	1	1	0	7	0	40% weak	0	0	0	0	8	1	12	1	1	0
4	V	90	1	0	0	1	0	10% weak	0	1	0	0	11	1	6	1	2	0
4	VI	100	1	0	0	2	0	60% moderate	0	0	0	0	12	1	12	1	0	0
5a	I	100	1	1	0	0	0	100% strong	1	2	0	0	12	1	10	1	0	0
5b	I	80	1	0	0	0	0	100% strong	1	2	0	0	11	1	11	1	0	0
5b	II	100	1	0	0	0	0	100% strong	1	3	0	0	12	1	12	1	0	0
6	I	80	1	0	0	1	0	60% strong	0	0	0	0	12	1	12	1	1	0
7	I	100	1	0	0	0	0	60% moderate	0	2	1	0	12	1	12	1	0	0
8	I	100	1	1	0	0	0	100% strong	1	3	0	1	12	1	12	1	0	0
9	I	100	1	0	0	0	0	0	1	0	0	0	12	1	12	1	0	0
9	II	100	1	0	0	0	0	100% strong	1	0	0	0	12	1	12	1	0	0
10a	I	0	0	0	0	0	0	0	1	3	0	0	9	1	9	1	1	0
10b	I	0	0	0	0	0	0	0	1	2	0	0	6	1	10	1	0	0
11	I	0	0	0	0	0	0	80% strong	0	1	0	0	8	1	12	1	0	0
12a	I	80	1	0	0	50	0	80% strong	0	2	1	0	12	1	12	1	2	0
12b	I	100	1	0	0	50	0	20% weak	0	0	0	0	12	1	4	1	1	0
12b	II	80	1	0	0	0	0	0	1	0	0	0	12	1	8	1	1	0
13	I	0	0	100	1	100	1	0	1	0	0	0	0	0	0	0	0	0
14	I	100	1	0	0	0	0	2% weak	0	2	0	0	0	0	3	1	0	0
15	I	100	1	0	0	1	0	80% strong	0	3	NA	NA	12	1	12	1	0	0
16	I	58	1	0	0	0	0	100% strong	1	3	NA	NA	12	1	5	1	0	0
17a	I	60	1	0	0	0	0	0	1	3	0	0	12	1	12	1	1	0
17b	I	100	1	0	0	0	0	0	1	2	0	0	3	1	9	1	0	0
18a	I	20	0	10	0	60	1	2% weak	0	2	NA	NA	12	1	12	1	NA	NA
18a	II	50	0	0	0	100	1	30% moderate	0	2	1	0	12	1	12	1	3	1
18a	III	60	1	0	0	100	1	30% weak	0	1	0	0	12	1	12	1	2	0
18b	I	55	1	0	0	100	1	10% moderate	0	2	0	0	10	1	10	1	3	1
18b	II	70	1	0	0	100	1	30% moderate	0	2	0	0	12	1	11	1	3	1
18b	III	100	1	0	0	100	1	20% moderate	0	1	0	0	4	1	12	1	2	0
19	I	0	0	0	0	0	0	2% weak	0	0	0	0	12	1	8	1	0	0
19	II	0	0	5	0	0	0	0	1	1	0	0	7	1	6	1	0	0
20	I	5	0	0	0	0	0	30% moderate	0	3	0	0	12	1	3	1	0	0
21a	I	100	1	0	0	1	0	2% strong	0	1	1	0	12	1	12	1	0	0
21b	I	100	1	0	0	1	0	1% weak	0	1	0	0	12	1	8	1	0	0
22	I	100	1	0	0	0	0	100% strong	1	1	0	0	12	1	12	1	1	0
23	I	48	0	0	0	0	0	100% strong	1	3	1	0	6	1	12	1	0	0
23	II	100	1	0	0	0	0	100% strong	1	3	1	0	12	1	12	1	0	0
24	I	100	1	0	0	0	0	2% strong	0	3	0	0	12	1	12	1	0	0
25	I	95	1	2	0	1	0	2% strong	0	2	0	0	12	1	12	1	3	1
26	I	100	1	0	0	0	0	5% moderate	0	2	0	0	12	1	9	1	1	0
26	II	100	1	10	0	0	0	100% strong	1	3	0	0	12	1	12	1	1	0
27	I	5	0	0	0	0	0	5% weak	0	1	0	0	12	1	12	1	0	0
27	II	0	0	0	0	0	0	0	1	1	0	0	0	0	12	1	0	0
28	I	0	0	0	0	0	0	30% weak	0	1	0	0	12	1	12	1	1	0
28	II	10	0	0	0	0	0	30% weak	0	1	1	0	12	1	12	1	1	0
29	I	75	1	50	0	0	0	2% strong	0	2	0	0	12	1	12	1	1	0
29	II	100	1	0	0	0	0	30% moderate	0	3	NA	NA	12	1	12	1	2	0
30	I	100	1	0	0	0	0	100% strong	1	3	1	0	12	1	12	1	1	0
31	I	100	1	0	0	0	0	100% strong	1	2	1	0	12	1	12	1	0	0
32	I	40	0	0	0	0	0	100% strong	1	2	0	0	12	1	12	1	0	0
32	II	80	1	0	0	0	0	100% strong	1	2	0	0	12	1	12	1	3	1
32	III	100	1	0	0	0	0	100% strong	1	3	0	0	6	1	12	1	3	1
33	I	100	1	0	0	0	0	5% strong	0	2	0	0	12	1	12	1	3	1
34	II	100	1	0	0	0	0	1% strong	0	0	1	0	12	1	12	1	0	0
35	I	95	1	0	0	0	0	3% strong	0	3	0	1	12	1	12	1	0	0
36	I	45	0	0	0	0	0	10% weak	0	2	0	0	12	1	12	1	1	0
37	I	75	1	2	0	0	0	5% strong	0	3	0	1	12	1	11	1	0	0
38	I	100	1	0	0	0	0	100% strong	1	0	NA	NA	12	1	9	1	0	0
39	I	0	0	100	1	0	0	1% strong	0	1	0	0	12	1	3	1	2	0
40	I	100	1	0	0	0	0	1% strong	0	2	0	0	12	1	9	1	0	0
41	I	3	0	50	0	0	0	10% strong	0	1	0	0	12	1	12	1	1	0
41	II	100	1	50	0	1	0	10% weak	0	3	0	0	12	1	12	1	0	0
42	I	90	1	0	0	0	0	2% strong	0	0	NA	NA	12	1	9	1	1	0
43	I	100	1	0	0	0	0	100% strong	1	2	0	0	12	1	12	1	0	0
44	I	100	1	0	0	0	0	80% strong	0	3	NA	NA	9	1	9	1	NA	NA
45	I	100	1	0	0	0	0	70% moderate	0	3	NA	NA	9	1	12	1	NA	NA
46	I	100	1	0	0	0	0	5% weak	0	2	NA	NA	12	1	12	1	NA	NA
47	I	95	1	0	0	0	0	5% strong	0	3	NA	NA	12	1	12	1	NA	NA
48	I	100	1	0	0	0	0	10% weak	0	3	NA	NA	10	1	8	1	NA	NA
a: correspond to patient IDs presented in Online Resources 1, 3, 7 and 8
b: for several patients, multiple tissue biopsies from distinct localizations in the urinary bladder were analyzed (indicated by Roman numerals); correspond to sample numbers shown in Online Resource 3
c: score is defined in the materials and methods section
d: "0" indicates absence, "1" indicates presence of a polysomy of chromosome 17 (ERBB2 gene locus)/ERBB2 gene locus amplification
FISH: fluorescence in situ hybridization, ID: identifier, IHC: immunohistochemistry, NA: not available, No: number, vs: versus
