# Supplementary material for: Pure high-grade papillary urothelial bladder cancer: a luminal-like subgroup with potential for targeted therapy
Source: Cell Oncol (Dordr). 2020 May 22;43(5):807–19. doi: 10.1007/s13402-020-00524-6 (PMC7581583; doi:10.1007/s13402-020-00524-6)
Supplement: Supplementary file 3 — (XLSX 11 kb) [file 13402_2020_524_MOESM3_ESM.xlsx]

## Sheet: ESM_3
Cellular Oncology
Pure high-grade papillary urothelial bladder cancer: a luminal-like subgroup with potential for targeted therapy
Tician Schnitzler, Nadina Ortiz-Brüchle, Ursula Schneider, Isabella Lurje, Karolina Guricova, Alexander Buchner, Gerald Bastian Schulz, Axel Heidenreich, Nadine Therese Gaisa, Ruth Knüchel and Stefan Garczyk
Corresponding author: Stefan Garczyk, PhD, Institute of Pathology, University Hospital RWTH Aachen, Pauwelsstr. 30, 52074 Aachen, Germany, Email: sgarczyk@ukaachen.de
Online Resource 3 Clinico-pathological parameters of the tumor patients included in the NGS cohort
Patient ID	Sample No	Sex	Age (years)	Grading	pT stage biopsy	Patient diagnosis	Pretreatment	pTa LG/MIBC history	TP53 muta	p53 aberrantb	FGFR3muta	FGFR3 protein moderate/highc
1	III	m	66	HG	pT1 HG	pT1 HG	no	no	0	0	0	0
2	II	m	52	HG	pT1 HG	pT1 HG	no	no	1	1	0	0
5b	I	m	72	HG	pT1 HG	pT1 HG, CIS	no	no	1	1	0	0
7	I	m	75	HG	pT1 HG	pT1 G3	no	no	0	0	0	0
28	II	m	77	HG	pTa HG	pTa HG	no	no	0	0	0	0
37	I	f	76	HG	pT1 HG	pT1 HG	no	no	0	0	0	0
44	I	f	52	HG	pTa HG	pTa HG	no	no	0	0	0	NA
45	I	m	87	HG	pTa HG	pTa HG	no	no	0	0	1	NA
46	I	f	76	HG G2	pTa HG	pTa HG G2	no	no	0	0	0	NA
47	I	m	67	HG	pT1 HG	pT1 HG, CIS	no	no	0	0	0	NA
48	I	m	75	HG	pT1 HG	pT1 G3	no	no	0	0	0	NA
49	I	m	70	HG	pTa HG	pTa HG	no	no	1	NA	0	NA
50	I	m	73	HG G2	pTa HG	pTa HG G2	no	no	0	NA	0	NA
51	I	m	83	HG	pTa HG	pTa HG	no	no	0	NA	0	NA
52	I	f	87	HG	pT1 HG	pT1 G3	no	pTa LG history	0	0	1	NA
53	I	m	77	HG	pT1 HG	pT2 G3	Gemcitabine, Vinflunine	pT2	0	NA	0	NA
54	I	f	66	HG	pT1 HG	pT1 HG	Mitomycin	pTa LG history	0	0	0	NA
55	I	m	70	HG	pT1 HG	pT1 HG	no	no	1	NA	0	NA
56	I	m	81	HG	pT1 HG	pT1 HG	no	no	0	NA	1	NA
a: "1" indicates presence, "0" absence of mutation
b: as defined in material and methods section
c: "moderate"/"high" expression corresponds to a semi-quantitative score of "2"/"3" (see material and methods section)
NA: not available
