# Supplementary material for: Pure high-grade papillary urothelial bladder cancer: a luminal-like subgroup with potential for targeted therapy
Source: Cell Oncol (Dordr). 2020 May 22;43(5):807–19. doi: 10.1007/s13402-020-00524-6 (PMC7581583; doi:10.1007/s13402-020-00524-6)
Supplement: Supplementary file 4 — (XLSX 10 kb) [file 13402_2020_524_MOESM4_ESM.xlsx]

## Sheet: ESM_4
Cellular Oncology
Pure high-grade papillary urothelial bladder cancer: a luminal-like subgroup with potential for targeted therapy
Tician Schnitzler, Nadina Ortiz-Brüchle, Ursula Schneider, Isabella Lurje, Karolina Guricova, Alexander Buchner, Gerald Bastian Schulz, Axel Heidenreich, Nadine Therese Gaisa, Ruth Knüchel and Stefan Garczyk
Corresponding author: Stefan Garczyk, PhD, Institute of Pathology, University Hospital RWTH Aachen, Pauwelsstr. 30, 52074 Aachen, Germany, Email: sgarczyk@ukaachen.de
Online Resource 4 NGS panel genes analyzed for SNVs, CNVs or both
SNV only	CNV only	CNV & SNV
CDKN1A (NM_078467.2)	CCND1 (NM_053056.2)	ARID1A (NM_006015.4)
TP53 (NM_000546.4)	DDR2 (NM_001014796.1)	ATM (NM_000051.3)
	EGFR (NM_005228.4)	BRCA1 (NM_007294.3)
	FGFR1 (NM_023110.2)	BRCA2 (NM_000059.3)
	MCL1 (NM_021960.4)	CDKN2A (NM_000077.4)
	MDM2 (NM_002392.5)	CREBBP (NM_004380.2)
	MTAP (NM_002451.3)	EP300 (NM_001429.3)
	MYC (NM_002467.4)	ERBB2 (NM_004448.3)
	PRKCI (NM_002740.5)	ERCC2 (NM_000400.3)
	RAF1 (NM_002880.3)	FBXW7 (NM_033632.3)
	RICTOR (NM_152756.4)	FGFR3 (NM_000142.4)
	CCNE1 (NM_001238.3)	KDM6A (NM_021140.3)
	AKT2 (NM_001626.5)	NF1 (NM_001042492.2)
		PIK3CA (NM_006218.3)
		SMARCA4 (NM_003072.3)
		TERT (NM_198253.2)
The respective NCBI reference transcript number is shown in brackets (https://www.ncbi.nlm.nih.gov/nuccore/; Nov 06, 2019)
SNV: single nucleotide variant; CNV: copy number variation
