# Supplementary material for: Pure high-grade papillary urothelial bladder cancer: a luminal-like subgroup with potential for targeted therapy
Source: Cell Oncol (Dordr). 2020 May 22;43(5):807–19. doi: 10.1007/s13402-020-00524-6 (PMC7581583; doi:10.1007/s13402-020-00524-6)
Supplement: Supplementary file 5 — (XLSX 10 kb) [file 13402_2020_524_MOESM5_ESM.xlsx]

## Sheet: ESM_5
Cellular Oncology
Pure high-grade papillary urothelial bladder cancer: a luminal-like subgroup with potential for targeted therapy
Tician Schnitzler, Nadina Ortiz-Brüchle, Ursula Schneider, Isabella Lurje, Karolina Guricova, Alexander Buchner, Gerald Bastian Schulz, Axel Heidenreich, Nadine Therese Gaisa, Ruth Knüchel and Stefan Garczyk
Corresponding author: Stefan Garczyk, PhD, Institute of Pathology, University Hospital RWTH Aachen, Pauwelsstr. 30, 52074 Aachen, Germany, Email: sgarczyk@ukaachen.de
Online Resource 5 Correlation of luminal and basal cytokeratin expression in the cohort of pure pTa HG and papillary pT1(a) HG samples
		KRT5/6		Sum
		negative	positive
KRT20	negative	18	2	20
	positive	58	0	58
Sum		76	2	78
Fisher’s exact test (2-sided, p-value)		0.063
		KRT14		Sum
		negative	positive
KRT20	negative	17	3	20
	positive	54	4	58
Sum		71	7	78
Fisher’s exact test (2-sided, p-value)		0.364
		KRT14		Sum
		negative	positive
KRT5/6	negative	70	6	76
	positive	1	1	2
Sum		71	7	78
Fisher’s exact test (2-sided, p-value)		0.172
