# Supplementary material for: Pure high-grade papillary urothelial bladder cancer: a luminal-like subgroup with potential for targeted therapy
Source: Cell Oncol (Dordr). 2020 May 22;43(5):807–19. doi: 10.1007/s13402-020-00524-6 (PMC7581583; doi:10.1007/s13402-020-00524-6)
Supplement: Supplementary file 7 — (XLSX 20 kb) [file 13402_2020_524_MOESM7_ESM.xlsx]

## Sheet: ESM_7
Cellular Oncology
Pure high-grade papillary urothelial bladder cancer: a luminal-like subgroup with potential for targeted therapy
Tician Schnitzler, Nadina Ortiz-Brüchle, Ursula Schneider, Isabella Lurje, Karolina Guricova, Alexander Buchner, Gerald Bastian Schulz, Axel Heidenreich, Nadine Therese Gaisa, Ruth Knüchel and Stefan Garczyk
Corresponding author: Stefan Garczyk, PhD, Institute of Pathology, University Hospital RWTH Aachen, Pauwelsstr. 30, 52074 Aachen, Germany, Email: sgarczyk@ukaachen.de
Online Resource 7 Mutations in pTa HG/papillary pT1 HG cohort
Alteration No	Patient ID	Gene	Transcripta	Exon	Allele frequency (%)/ Coverage	HGVS nomenclature (cDNA level)	HGVS nomenclature (protein level)	Mutation type	ClinVar interpretation	ClinVar Variation IDb	dbSNPc/COSMICd accession no	Potentially actionable
1	1	CREBBP	NM_004380.3	E10	14% (3528) (25949)	c.1964C>T	p.Ala655Val	Missense	-	-	-	yes
2	2	KDM6A	NM_021140.3	E26	95% (1920) (2012)	c.3825G>C	p.Trp1275Cys	Missense	-	-	-	yes
3	2	KDM6A	NM_021140.3	E26	95% (1944) (2043)	c.3838A>T	p.Asn1280Tyr	Missense	-	-	-	yes
4	2	TP53	NM_000546.5	E7	96% (49425) (51558)	c.743G>A	p.Arg248Gln	Missense	pathogenic/likely pathogenic	12356	rs11540652 (dbSNP), COSM10662 (COSMIC)	yes
5	5b	ERCC2	NM_000400.3	E21	17% (2201) (13208)	c.1976A>G	p.His659Arg	Missense	-	-	-	yes
6	5b	KDM6A	NM_021140.3	E16	61% (2427) (3973)	c.1921C>T	p.Gln641Ter	Truncating	-	-	COSM5987123 (COSMIC)	yes
7	5b	TERT	NM_198253.3	E1	73% (148) (204)	c.-124C>T	p.?	Promoter	-	-	rs1242535815 (dbSNP)	no
8	5b	TP53	NM_000546.5	E5	44% (7337) (16811)	c.415A>G	p.Lys139Glu	Missense	uncertain	658923	COSM307287 (COSMIC)	yes
9	5b	TP53	NM_000546.5	E8	43% (5132) (11983)	c.811G>C	p.Glu271Gln	Missense	-	-	COSM165082 (COSMIC)	yes
10	7	PIK3CA	NM_006218.4	E10	45% (2456) (5451)	c.1571G>A	p.Arg524Lys	Missense	not provided	132954	rs104885999 (dbSNP), COSM53245 (COSMIC)	yes
11	7	TERT	NM_198253.3	E1	35% (192) (549)	c.-124C>T	p.?	Promoter	-	-	rs1242535815 (dbSNP)	no
12	28	BRCA2	NM_000059.3	E20	50% (31358) (63053)	c.8524C>T	p.Arg2842Cys	Missense	Conflicting interpretations of pathogenicity	52610	rs80359104 (dbSNP), COSM23938 (COSMIC)	yes
13	28	ERCC2	NM_000400.3	E4	50% (5099) (10110)	c.221C>T	p.Ser74Leu	Missense	-	-	COSM3701513 (COSMIC)	yes
14	28	KDM6A	NM_021140.3	E16	91% (3755) (4132)	c.1679_1688del	p.Pro560Leufs*30	Truncating	-	-	-	yes
15	28	PIK3CA	NM_006218.4	E10	40% (4559) (11310)	c.1624G>A	p.Glu542Lys	Missense	pathogenic/likely pathogenic	31944	rs121913273 (dbSNP), COSM760 (COSMIC)	yes
16	28	TERT	NM_198253.3	E1	47% (268) (567)	c.-124C>T	p.?	Promoter	-	-	rs1242535815 (dbSNP)	no
17	37	ARID1A	NM_006015.6	E3	25% (1672) (6685)	c.1468C>T	p.Pro490Ser	Missense	-	-	COSM7340246 (COSMIC)	yes
18	37	ATM	NM_000051.3	E46	19% (2345) (12614)	c.6776C>G	p.Ser2259Cys	Missense	uncertain	185334	rs786202094 (dbSNP)	yes
19	37	ATM	NM_000051.3	E56	13% (2867) (21677)	c.8220G>C	p.Gln2740His	Missense	-	-	-	yes
20	37	BRCA1	NM_007294.4	E11	23% (2549) (11016)	c.4138G>C	p.Glu1380Gln	Missense	-	-	-	yes
21	37	BRCA2	NM_000059.3	E11	21% (9445) (45921)	c.2857G>A	p.Glu953Lys	Missense	-	-	-	yes
22	37	BRCA2	NM_000059.3	E11	46% (150) (329)	c.6308C>T	p.Ser2103Leu	Missense	-	-	-	yes
23	37	CDKN1A	NM_078467.2	E3	19% (765) (3930)	c.181G>T	p.Gly61Cys	Missense	-	-	-	yes
24	37	EP300	NM_001429.3	E17	8.1% (2181) (27061)	c.3244C>G	p.Gln1082Glu	Missense	-	-	-	yes
25	37	ERBB2	NM_004448.3	E27	22% (1018) (4569)	c.3458G>A	p.Arg1153Gln	Missense	-	-	rs758365405 (dbSNP)	yes
26	37	ERCC2	NM_000400.3	E2	22% (1169) (5290)	c.58G>C	p.Glu20Gln	Missense	-	-	-	yes
27	37	ERCC2	NM_000400.3	E3	24% (2668) (11101)	c.131C>T	p.Ser44Leu	Missense	-	-	COSM1750979 (COSMIC)	yes
28	37	KDM6A	NM_021140.3	E16	11% (1537) (14440)	c.1595C>T	p.Ser532Leu	Missense	-	-	-	yes
29	37	NF1	NM_001042492.3	E2	28% (2106) (7441)	c.114C>A	p.His38Gln	Missense	-	-	-	yes
30	44	ARID1A	NM_006015.6	E20	72% (4351) (6025)	c.5649_5655del	p.Thr1884Argfs*37	Truncating	-	-	-	yes
31	44	CREBBP	NM_004380.3	E9	37% (4860) (13016)	c.1940G>A	p.Arg647Lys	Missense	-	-	-	yes
32	44	PIK3CA	NM_006218.4	E19	18% (3784) (20671)	c.2707G>A	p.Gly903Arg	Missense	-	-	-	yes
33	44	TERT	NM_198253.3	E1	87% (1505) (1728)	c.-124C>T	p.?	Promoter	-	-	rs1242535815 (dbSNP)	no
34	45	CREBBP	NM_004380.3	E31	47% (4781) (10275)	c.5254G>T	p.Glu1752Ter	Truncating	-	-	-	yes
35	45	FGFR3	NM_000142.4	E9	33% (696) (2118)	c.1118A>G	p.Tyr373Cys	Missense	Conflicting interpretations of pathogenicity​	16342	rs121913485 (dbSNP), COSM718 (COSMIC)	yes
36	45	PIK3CA	NM_006218.4	E2	47% (3033) (6396)	c.317G>T	p.Gly106Val	Missense	uncertain	376479	rs1057519930 (dbSNP), COSM729830 (COSMIC)	yes
37	46	ATM	NM_000051.3	E45	43% (15575) (36054)	c.6490G>T	p.Glu2164Ter	Truncating	likely pathogenic​	450602	rs1317619286 (dbSNP)	yes
38	46	BRCA1	NM_007294.4	E10	44% (7575) (17162)	c.1094G>C	p.Arg365Thr	Missense	-	-	-	yes
39	46	EP300	NM_001429.3	E16	42% (8496) (20139)	c.3098C>T	p.Ser1033Leu	Missense	-	-	COSM5452327 (COSMIC)	yes
40	46	ERCC2	NM_000400.3	E19	34% (2316) (6720)	c.1816G>C	p.Glu606Gln	Missense	-	-	COSM6943021 (COSMIC)	yes
41	46	FBXW7	NM_033632.3	E10	61% (5175) (8482)	c.1558G>A	p.Asp520Asn	Missense	-	-	COSM30598 (COSMIC)	yes
42	46	KDM6A	NM_021140.3	E16	38% (4691) (12248)	c.1556G>A	p.Arg519Gln	Missense	-	-	rs1459042930 (dbSNP), COSM7145447 (COSMIC)	yes
43	46	KDM6A	NM_021140.3	E16	49% (3004) (6186)	c.1921C>T	p.Gln641Ter	Truncating	-	-	COSM5987123 (COSMIC)	yes
44	46	NF1	NM_001042492.3	E53	38% (1312) (3458)	c.7798G>A	p.Glu2600Lys	Missense	-	-	-	yes
45	46	PIK3CA	NM_006218.4	E10	43% (3469) (8093)	c.1624G>A	p.Glu542Lys	Missense	pathogenic/likely pathogenic	31944	rs121913273 (dbSNP), COSM760 (COSMIC)	yes
46	46	TERT	NM_198253.3	E1	20% (102) (515)	c.-124C>T	p.?	Promoter	-	-	rs1242535815 (dbSNP)	no
47	47	TERT	NM_198253.3	E1	18% (98) (558)	c.-124C>T	p.?	Promoter	-	-	rs1242535815 (dbSNP)	no
48	48	ARID1A	NM_006015.6	E2	39% (2256) (5807)	c.1210C>T	p.Gln404Ter	Truncating	-	-	COSM251401 (COSMIC)	yes
49	48	ARID1A	NM_006015.6	E9	33% (5910) (18114)	c.2755_2764del	p.Asn919Alafs*2	Truncating	-	-	-	yes
50	48	ERBB2	NM_004448.3	E6	34% (6044) (17964)	c.749C>T	p.Ser250Phe	Missense	-	-	COSM6906931 (COSMIC)	yes
51	48	ERBB2	NM_004448.3	E21	32% (9291) (28766)	c.2606T>G	p.Leu869Arg	Missense	pathogenic	431024	rs1131692237 (dbSNP), COSM249793 (COSMIC)	yes
52	48	ERCC2	NM_000400.3	E4	31% (3510) (11495)	c.224G>A	p.Arg75Lys	Missense	-	-	COSM7156336 (COSMIC)	yes
53	48	TERT	NM_198253.3	E1	7.5% (53) (704)	c.-124C>T	p.?	Promoter	-	-	rs1242535815 (dbSNP)	no
54	49	KDM6A	NM_021140.3	E28	71% (7091) (10018)	c.4072dup	p.Cys1358Leufs*31	Truncating	-	-	-	yes
55	49	TERT	NM_198253.3	E1	20% (144) (712)	c.-124C>T	p.?	Promoter	-	-	rs1242535815 (dbSNP)	no
56	49	TP53	NM_000546.5	E4	53% (11552) (21831)	c.358A>G	p.Lys120Glu	Missense	Conflicting interpretations of pathogenicity	141098	rs121912658 (dbSNP), COSM44827 (COSMIC)	yes
57	50	ARID1A	NM_006015.6	E3	46% (3102) (6797)	c.1543C>T	p.Gln515Ter	Truncating	-	-	COSM5752706 (COSMIC)	yes
58	50	ATM	NM_000051.3	E10	46% (6699) (14608)	c.1604C>T	p.Ser535Leu	Missense	-	-	-	yes
59	50	ATM	NM_000051.3	E27	36% (5257) (14450)	c.4005A>T	p.Leu1335Phe	Missense	-	-	-	yes
60	50	CREBBP	NM_004380.3	E4	28% (3060) (10894)	c.1036_1061dup	p.Ile354Metfs*9	Truncating	-	-	-	yes
61	50	EP300	NM_001429.3	E24	50% (8410) (16778)	c.3949G>A	p.Glu1317Lys	Missense	-	-	-	yes
62	50	ERBB2	NM_004448.3	E19	40% (2887) (7166)	c.2264T>C	p.Leu755Ser	Missense	likely pathogenic	376035	rs121913470 (dbSNP), COSM14060 (COSMIC)	yes
63	50	ERCC2	NM_000400.3	E21	55% (5926) (10732)	c.2023G>T	p.Gly675Cys	Missense	-	-	COSM6906490 (COSMIC)	yes
64	50	KDM6A	NM_021140.3	E16	84% (4338) (5178)	c.1878_1885del	p.Ser626Argfs*10	Truncating	-	-	-	yes
65	50	TERT	NM_198253.3	E1	37% (381) (1028)	c.-124C>T	p.?	Promoter	-	-	rs1242535815 (dbSNP)	no
66	51	KDM6A	NM_021140.3	E5	65% (6889) (10629)	c.398del	p.Leu133Tyrfs*47	Truncating	-	-	COSM2965302 (COSMIC)	yes
67	51	SMARCA4	NM_003072.5	E25	52% (149) (284)	c.3404G>A	p.Arg1135Gln	Missense	-	-	COSM1740485 (COSMIC)	yes
68	52	ARID1A	NM_006015.6	E20	47% (6984) (14956)	c.5449G>A	p.Val1817Ile	Missense	-	-	rs375250508 (dbSNP)	yes
69	52	BRCA2	NM_000059.3	E18	42% (5609) (13370)	c.8087T>C	p.Leu2696Ser	Missense	-	-	-	yes
70	52	FGFR3	NM_000142.4	E7	26% (547) (2144)	c.746C>G	p.Ser249Cys	Missense	pathogenic	16339	rs121913483 (dbSNP), COSM715 (COSMIC)	yes
71	52	PIK3CA	NM_006218.4	E10	21% (5356) (25448)	c.1571G>A	p.Arg524Lys	Missense	not provided	132954	rs104885999 (dbSNP), COSM53245 (COSMIC)	yes
72	52	TERT	NM_198253.3	E1	41% (364) (880)	c.-124C>T	p.?	Promoter	-	-	rs1242535815 (dbSNP)	no
73	53	ARID1A	NM_006015.6	E20	35% (3327) (9442)	c.6707dup	p.Ala2237Argfs*41	Truncating	-	-	-	yes
74	53	ATM	NM_000051.3	E27	20% (4939) (24171)	c.4070C>G	p.Ser1357Cys	Missense	uncertain	181995	rs730881390 (dbSNP)	yes
75	53	ERBB2	NM_004448.3	E27	51% (4723) (9333)	c.3677_3684delinsT	p.Asp1226Valfs*74	Truncating	-	-	-	yes
76	53	TERT	NM_198253.3	E1	15% (370) (2461)	c.-124C>T	p.?	Promoter	-	-	rs1242535815 (dbSNP)	no
77	54	BRCA2	NM_000059.3	E15	13% (2374) (18469)	c.7528C>G	p.Leu2510Val	Missense	-	-	-	yes
78	54	CREBBP	NM_004380.3	E14	14% (4657) (33673)	c.2659C>T	p.Gln887Ter	Truncating	pathogenic	379373	rs1057520589 (dbSNP), COSM417008 (COSMIC)	yes
79	54	EP300	NM_001429.3	E27	17% (6044) (36170)	c.4398G>T	p.Trp1466Cys	Missense		-	COSM5974397 (COSMIC)	yes
80	55	ARID1A	NM_006015.6	E18	32% (808) (2523)	c.4270C>T	p.Gln1424Ter	Truncating	-	-	COSM144171 (COSMIC)	yes
81	55	TP53	NM_000546.5	E4	46% (9606) (20995)	c.375G>T	p.Thr125=	Splice	likely pathogenic	237948	rs55863639 (dbSNP), COSM3388231 (COSMIC)	yes
82	56	EP300	NM_001429.3	E12	48% (13022) (27243)	c.2174T>C	p.Ile725Thr	Missense	uncertain	341792	rs375822328 (dbSNP)	yes
83	56	EP300	NM_001429.3	E28	88% (5172) (5909)	c.4520A>C	p.Asp1507Ala	Missense	-	-	-	yes
84	56	EP300	NM_001429.3	E30	39% (6087) (15727)	c.5059G>A	p.Glu1687Lys	Missense	-	-	-	yes
85	56	FGFR3	NM_000142.4	E12	35% (1183) (3428)	c.1620C>A	p.Asn540Lys	Missense	pathogenic	441277	rs28933068 (dbSNP)	yes
86	56	KDM6A	NM_021140.3	E25	87% (7147) (8182)	c.3702C>G	p.Cys1234Trp	Missense	-	-	rs780640685 (dbSNP)	yes
87	56	PIK3CA	NM_006218.4	E10	35% (3239) (9354)	c.1633G>A	p.Glu545Lys	Missense	pathogenic/likely pathogenic	13655	rs104886003 (dbSNP), COSM763 (COSMIC)	yes
88	56	TERT	NM_198253.3	E1	50% (505) (1007)	c.-124C>T	p.?	Promoter	-	-	rs1242535815 (dbSNP)	no
a: the respective RefSeq transcript number (according the current reference genome hg38) is shown (https://www.ncbi.nlm.nih.gov/nuccore/, Oct 31, 2019)
b: https://www.ncbi.nlm.nih.gov/clinvar/; Nov 06, 2019
c: dbSNP v153 (https://www.ncbi.nlm.nih.gov/snp; Nov 06, 2019)
d: COSMIC v90 (https://cancer.sanger.ac.uk/cosmic; Nov 06, 2019)
