# Supplementary material for: Pure high-grade papillary urothelial bladder cancer: a luminal-like subgroup with potential for targeted therapy
Source: Cell Oncol (Dordr). 2020 May 22;43(5):807–19. doi: 10.1007/s13402-020-00524-6 (PMC7581583; doi:10.1007/s13402-020-00524-6)
Supplement: Supplementary file 8 — (XLSX 10 kb) [file 13402_2020_524_MOESM8_ESM.xlsx]

## Sheet: ESM_8
Cellular Oncology
Pure high-grade papillary urothelial bladder cancer: a luminal-like subgroup with potential for targeted therapy
Tician Schnitzler, Nadina Ortiz-Brüchle, Ursula Schneider, Isabella Lurje, Karolina Guricova, Alexander Buchner, Gerald Bastian Schulz, Axel Heidenreich, Nadine Therese Gaisa, Ruth Knüchel and Stefan Garczyk
Corresponding author: Stefan Garczyk, PhD, Institute of Pathology, University Hospital RWTH Aachen, Pauwelsstr. 30, 52074 Aachen, Germany, Email: sgarczyk@ukaachen.de
Online Resource 8 Detected CNVs in pTa HG/papillary pT1 HG sample cohort
CNV No	Patient ID	Gene	Type	Potentially actionable
1	1	AKT2	AMP	yes
2	1	CCNE1	AMP	yes
3	1	MDM2	AMP	yes
4	2	TERT	AMP	no
	5b	-	-	-
	7	-	-	-
	28	-	-	-
	37	-	-	-
	44	-	-	-
	45	-	-	-
	46	-	-	-
	47	-	-	-
	48	-	-	-
5	49	CCNE1	AMP	yes
	50	-	-	-
	51	-	-	-
6	52	MTAP	DEL	yes
7	52	CDKN2A	DEL	yes
8	53	MDM2	AMP	yes
	54	-	-	-
	55	-	-	-
	56	-	-	-
AMP: amplification; DEL: deletion; ID: identifier; No: number
